# Supplementary material for: Exploring the Impact of a Low-Protein High-Carbohydrate Diet in Mature Broodstock of a Glucose-Intolerant Teleost, the Rainbow Trout
Source: Front Physiol. 2020 May 15;11:303. doi: 10.3389/fphys.2020.00303 (PMC7243711; doi:10.3389/fphys.2020.00303)
Supplement: Supplementary file 1 [file Table_1.XLSX]

## Sheet: Feuil2
Pathway	abreviation	full name	Accession(s) number(s)	Forward primer (5'-3')	Reverse primer (5'-3')	Publication of reference*
Glycolysis	gcka	Glucokinase a	GSONMG00033781001	CTGCCCACCTACGTCTGT	GTCATGGCGTCCTCAGAGAT	Marandel et al. 2015
	gckb	Glucokinase b	GSONMG00012878001	TCTGTGCTAGAGACAGCCC	CATTTTGACGCTGGACTCCT	Marandel et al. 2015
	pfkla	Phosphofructokinase liver a	GSONMG00009459001	GATCCCTGCCACCATCAGTA	GTAACCACAGTAGCCTCCCA	Marandel et al. 2016
	pfklb	Phosphofructokinase liver b	GSONMG00001975001	AGTGCTCGCTGTAAGGTCTT	GTGATCCGGCCTTTCTGAAC	Marandel et al. 2016
	pklr	Pyruvate kinase, liver and blood cell	ContigAF246146.s.om.10	CCATCGTCGCGGTAACAAGA	GCCCCTGGCCTTTCCTATGT	Marandel et al. 2016
Gluconeogenesis	pck1	Phosphoenolpyruvate carboxykinase 1	GSONMG00082468001	ACAGGGTGAGGCAGATGTAGG	CTAGTCTGTGGAGGTCTAAGGGC	Marandel et al. 2015
	pck2	Phosphoenolpyruvate carboxykinase 2	AF246149	ACAATGAGATGATGTGACTGCA	TGCTCCATCACCTACAACCT	Marandel et al. 2015
	fbp1a	Fructose-1,6-bisphosphatase 1a	GSONMT00001932001	GACAGAGGACGACCCGTG	GTACTGACCGGGTCCAACAT	Marandel et al. 2015
	fbp1b1	Fructose-1,6-bisphosphatase 1b1	GSONMT00063051001	CTCTCAAGAACCTCTACAGCCT	TCAGTTCTCCCGTTCCCTTC	Marandel et al. 2015
	fbp1b2	Fructose-1,6-bisphosphatase 1b2	GSONMT00015701001	CTCTCAAGAACCTCTACAGCCT	TCAGTTCTCCCGTTCCCTTC	Marandel et al. 2015
	g6pca	Glucose-6-phosphatase a	GSONMG00076843001	GATGGCTTGACGTTCTCCT	AGATCCAGGAGAGTCCTCC	Marandel et al. 2015
	g6pcb1a	Glucose-6-phosphatase b1a	GSONMG00076841001	GCAAGGTCCAAAGATCAGGC	GCCAATGTGAGATGTGATGGG	Marandel et al. 2015
	g6pcb1b	Glucose-6-phosphatase b1b	GSONMG00066036001	GCTACAGTGCTCTCCTTCTG	TCACCCCATAGCCCTGAAA	Marandel et al. 2015
	g6pcb2a	Glucose-6-phosphatase b2a	GSONMG00013076001	ATCGGACAATACACACAGAACT	CAACTGATCTATAGCTGCTGCCT	Marandel et al. 2015
	g6pcb2b	Glucose-6-phosphatase b2b	GSONMG00014864001	CCTCTGCTCTTCTGACGTAG	TGTCCATGGCTGCTCTCTAG	Marandel et al. 2015
Glucose transporters	glut1aa	Glucose transporter 1aa	GSONMG00008831001	CCAACTGGTCGGCTAACTTC	TGACTGTCCGGCCTCATGA	Liu et al.2017
	glut1ab	Glucose transporter 1ab	GSONMG00058835001	CCGCTTCATCGTGGGACTT	ACCTGTGCCATGAGGATTCC	Liu et al.2017
	glut1ba	Glucose transporter 1ba	GSONMG00006116001	GGCTGGCTTCTCTAACTGGACC	TCTCCCCCAGTGCCAGCT	Liu et al.2017
	glut1bb	Glucose transporter 1bb	GSONMG00081471001	GTTTGTGGTGGAGCGTGCT	AGGACATCCATGGCAGCTTG	Liu et al.2017
	glut2a	Glucose transporter 2a	GSONMG00024093001	GACAGGCACTCTAACCCTAG	CTTCCTGCGTCTCTGTACTG	Liu et al.2017
	glut2b	Glucose transporter 2b	GSONMG00057853001	CTATCAGAGAACGGTACAGGG	CAGGAAGGATGACACCACG	Liu et al.2017
	glut4a	Glucose transporter 4a	GSONMG00067238001	CATCTTTGCAGTGCTCCTTG	CAGCTCTGTACTCTGCTTGC	Liu et al.2017
	glut4b	Glucose transporter 4b	GSONMG00016098001	TCGGCTTTGGCTTCCAATATG	GTTTGCTGAAGGTGTTGGAG	Liu et al.2017
	glut8	Glucose transporter 8	GSONMG00014534001/GSONMG00071671001	TGCCATCCCTGAACTAAGCA	TTCCTCCCGATCTTGTCCAC	new design
Pentose phosphate pathway	g6pdh	Glucose-6-phosphate dehydrogenase	GSONMG00035681001/GSONMG00007468001	CTCATGGTCCTCAGGTTTG	AGAGAGCATCTGGAGCAAGT	new design
Steroidogenesis	fshr	Follicle stimulating hormone receptor	GSONMG00061408001	TCAGTCACCTGACGATCTGCAA	TCCTGCAGGTCCAGCAGAAACG	Sambroni et al. 2013
	lhcgr	Luteinizing hormone/choriogonadotropin receptor	GSONMG00062108001	CTTCTCAACCTCAATGAAATCTTC	GGATATACTCAGATAACGCAGCTT	Sambroni et al. 2013
	star	Steroidogenic acute regulatory protein	GSONMG00066399001	GAGTTGTTAGGGCAGAGAAC	CAACCCTTTAAATCTATGCTTA	Sambroni et al. 2013
yolk protein production	erα1	Estrogen receptor alpha 1	AJ242741	CCCTGCTGGTGACAGAGAGAA	ATCCTCCACCACCATTGAGACT	Jia et al. 2016
	erα2	Estrogen receptor alpha 2	DQ177438	GTGGCACTGCTGGTGACAAC	ACCACCGAAGCTGCTGTTCT	Jia et al. 2016
	vtg	Vitellogenin	X92804	CAAGATCGATCGGAAGGGTA	TCTGTCCCTTCATCCAGTCC	Jia et al. 2016
oocytes maturation	cyp19a1a	Ovarian aromatase	GSONMG00023909001	CTCTCCTCTCATACCTCAGGTT	AGAGGAACTGCTGAGTATGAAT	Bobe et al. 2006
	aqp4	aquaporin 4	GSONMG00056018001	TGTCATTACCAGCCAACTGC	TGAGACAGCCCTCCAGAAGT	Bobe et al. 2006
	apoc1	Apolipoprotein C1	GSONMG00007930001	GGCTGAGAAGACCATTGAGG	GCTGTCCCCAATCTTTTCAA	Bonnet et al. 2007
spermatogenic maturation	nanos2	Nanos C2HC-type zinc finger 2	GSONMG00025987001	GAGGCTGCTGGAGAAACTGT	GCAGTAATCACCGGAACCCA	Bellaiche et al. 2014
	dazl	Deleted in azoospermia like	GSONMG00047962001	CGCATCGCTTTTGACAATCG	TGACATCCGTTGCTCTGTTTCTG	Bellaiche et al. 2014
	piwil2	Piwi like RNA-mediated gene silencing 2	GSONMG00051680001	TCTCCCTCCATCCCTACACA	TATGGGCAATGGGGTTCCTT	Bellaiche et al. 2014
	plzfb	Zinc finger and BTB domain containing 16b	GSONMG00013940001	GGTACTGTGAACTGCATTGCTAT	TCAGCAGTTTGTTCACTTACCGG	Bellaiche et al. 2014
Supplementary Table 1. Primers pairs used for RT-qPCR analysis. When several accession numbers are mentioned primers pair amplify all paralogs together (verified by sequencing).
*References :
1. Marandel L, Seiliez I, Véron V, Skiba-Cassy S, Panserat S. New insights into the nutritional regulation of gluconeogenesis in carnivorous rainbow trout (Oncorhynchus mykiss): a gene duplication trail. Physiol Genomics. 2015;47:253–63.
2. Marandel L, Veron V, Surget A, Plagnes-Juan E, Panserat S. Glucose metabolism ontogenesis in rainbow trout (Oncorhynchus mykiss) in the light of the recently sequenced genome: new tools for intermediary metabolism programming. J Exp Biol. 2016;219 Pt 5:734–43.
3. Liu J, Plagnes-Juan E, Geurden I, Panserat S, Marandel L. Exposure to an acute hypoxic stimulus during early life affects the expression of glucose metabolism-related genes at first-feeding in trout. Sci Rep. 2017;7:363.
4. Bobe J, Montfort J, Nguyen T, Fostier A. Identification of new participants in the rainbow trout (Oncorhynchus mykiss) oocyte maturation and ovulation processes using cDNA microarrays. Reprod Biol Endocrinol. 2006;4:39.
5. Sambroni E, Rolland AD, Lareyre J-J, Le Gac F. FSH and LH have common and distinct effects on gene expression in rainbow trout testis. J Mol Endocrinol. 2013;50:1–18.
6. Jia Y, Cavileer TD, Nagler JJ. Acute hyperthermic responses of heat shock protein and estrogen receptor mRNAs in rainbow trout hepatocytes. Comp Biochem Physiol, Part A Mol Integr Physiol. 2016;201:156–61.
7. Bonnet E, Fostier A, Bobe J. Microarray-based analysis of fish egg quality after natural or controlled ovulation. BMC Genomics. 2007;8:55.
8. Bellaiche J, Lareyre JJ, Cauty C, Yano A, Allemand I, Le Gac F. Spermatogonial stem cell quest: nanos2, marker of a subpopulation of undifferentiated A spermatogonia in trout testis. Biol Reprod. 2014;90:79.

## Sheet: Feuil3
Glycolysis	gcka	Glucokinase a	GSONMG00033781001	CTGCCCACCTACGTCTGT	GTCATGGCGTCCTCAGAGAT
	gckb	Glucokinase b	GSONMG00012878001	TCTGTGCTAGAGACAGCCC	CATTTTGACGCTGGACTCCT
	pfkla	Phosphofructokinase liver a	GSONMG00009459001	GATCCCTGCCACCATCAGTA	GTAACCACAGTAGCCTCCCA
	pfklb	Phosphofructokinase liver b	GSONMG00001975001	AGTGCTCGCTGTAAGGTCTT	GTGATCCGGCCTTTCTGAAC
	pklr	Pyruvate kinase, liver and blood cell	ContigAF246146.s.om.10	CCATCGTCGCGGTAACAAGA	GCCCCTGGCCTTTCCTATGT
Gluconeogenesis	pck1	Phosphoenolpyruvate carboxykinase 1	GSONMG00082468001	ACAGGGTGAGGCAGATGTAGG	CTAGTCTGTGGAGGTCTAAGGGC
	pck2	Phosphoenolpyruvate carboxykinase 2	AF246149	ACAATGAGATGATGTGACTGCA	TGCTCCATCACCTACAACCT
	fbp1a	Fructose-1,6-bisphosphatase 1a	GSONMT00001932001	GACAGAGGACGACCCGTG	GTACTGACCGGGTCCAACAT
	fbp1b1	Fructose-1,6-bisphosphatase 1b1	GSONMT00063051001	CTCTCAAGAACCTCTACAGCCT	TCAGTTCTCCCGTTCCCTTC
	fbp1b2	Fructose-1,6-bisphosphatase 1b2	GSONMT00015701001	CTCTCAAGAACCTCTACAGCCT	TCAGTTCTCCCGTTCCCTTC
	g6pca	Glucose-6-phosphatase a	GSONMG00076843001	GATGGCTTGACGTTCTCCT	AGATCCAGGAGAGTCCTCC
	g6pcb1a	Glucose-6-phosphatase b1a	GSONMG00076841001	GCAAGGTCCAAAGATCAGGC	GCCAATGTGAGATGTGATGGG
	g6pcb1b	Glucose-6-phosphatase b1b	GSONMG00066036001	GCTACAGTGCTCTCCTTCTG	TCACCCCATAGCCCTGAAA
	g6pcb2a	Glucose-6-phosphatase b2a	GSONMG00013076001	ATCGGACAATACACACAGAACT	CAACTGATCTATAGCTGCTGCCT
	g6pcb2b	Glucose-6-phosphatase b2b	GSONMG00014864001	CCTCTGCTCTTCTGACGTAG	TGTCCATGGCTGCTCTCTAG
Glucose transporters	glut1aa	Glucose transporter 1aa	GSONMG00008831001	CCAACTGGTCGGCTAACTTC	TGACTGTCCGGCCTCATGA
	glut1ab	Glucose transporter 1ab	GSONMG00058835001	CCGCTTCATCGTGGGACTT	ACCTGTGCCATGAGGATTCC
	glut1ba	Glucose transporter 1ba	GSONMG00006116001	GGCTGGCTTCTCTAACTGGACC	TCTCCCCCAGTGCCAGCT
	glut1bb	Glucose transporter 1bb	GSONMG00081471001	GTTTGTGGTGGAGCGTGCT	AGGACATCCATGGCAGCTTG
	glut2a	Glucose transporter 2a	GSONMG00024093001	GACAGGCACTCTAACCCTAG	CTTCCTGCGTCTCTGTACTG
	glut2b	Glucose transporter 2b	GSONMG00057853001	CTATCAGAGAACGGTACAGGG	CAGGAAGGATGACACCACG
	glut4a	Glucose transporter 4a	GSONMG00067238001	CATCTTTGCAGTGCTCCTTG	CAGCTCTGTACTCTGCTTGC
	glut4b	Glucose transporter 4b	GSONMG00016098001	TCGGCTTTGGCTTCCAATATG	GTTTGCTGAAGGTGTTGGAG
	glut8	Glucose transporter 8	GSONMG00014534001/GSONMG00071671001	TGCCATCCCTGAACTAAGCA	TTCCTCCCGATCTTGTCCAC
Polyol pathway	sord	Sorbitol dehydrogenase	GSONMG00033875001/GSONMG00050740001
	akr1b1a	Aldo-keto reductase family B1 a	GSONMG00043864001 /GSONMG00079627001	GGCAGTGAAAGCAGCAATCT	CTCTCTCTCTTCACCACCCC
	akr1b1b	bAldo-keto reductase family B1 a	GSONMG00043865001 /GSONMG00079626001	GGTCCTGATCCGCTTCCATA	GCTCTTCATTTCCTCGTCGC
Hexosamine pathway	ogt	O-linked N-acetylglucosamine transferase	GSONMG00024032001	AACGCCCAGGGAGAGATATG	CTGTCAAAGATGCGAGCCTC
	gfpt	Glutamine-fructose-6-phosphate transaminase	GSONMG00064891001/GSONMG00058949001/GSONMG00013523001/GSONMG00023739001/GSONMG00058111001/GSONMG00024305001	CAGAGAGACAGACTGTGGGG	AAATCCTGTCGTCGCACATC
	has2	Hyaluronan synthase 2	GSONMG00038710001/GSONMG00006710001	GCACGAAACCACTTGTCCTT	TTTGGTGAGTTTGATGGGCG
Pentose phosphate pathway	g6pdh	Glucose-6-phosphate dehydrogenase	GSONMG00035681001/GSONMG00007468001	CTCATGGTCCTCAGGTTTG	AGAGAGCATCTGGAGCAAGT
	tkta	Transketolase a	GSONMG00016731001/ GSONMG00070943001	CCCAGCTACAAACTCGGAGA	CTTTAAGAACGAGCACCCCG
	tktb	Transketolase b	GSONMG00048073001 /GSONMG00023780001	CGCCGTCTCTGAGTCTAACA	CGCTATCCCAACATGCACTC
Lactate metabolism	pdk1	Pyruvate dehydrogenase kinase 1	GSONMG00069580001	GATCCGAAACCGTCACAATG	TTTACCCTCACCTTCCCACC
	ldhaa	Lactate dehydrogenase A a	GSONMG00016404001	GTGTTTCTCAGCGTTCCCTG	GTTACAGAAGGGCACACAG
	ldhab	Lactate dehydrogenase A b	GSONMG00025898001	GTGTTCCTCAGTGTGCCATG	TTGCTGATAAATTAACCCTCCG
	slc16a3a	Solute carrier family 16 member 3 a (MCT4)	GSONMG00062367001	GAGTTGCAGGCTGTGGGTG	GCTCACCACAAACACGGGC
	slc16a3b	Solute carrier family 16 member 3 b (MCT4)	GSONMG00062146001	GAGTTGCAGGCTGTAGACC	GCTCACCACAAACACAGGG
	slc16a7	Solute carrier family 16 member 7 (MCT2)	GSONMG00072484001
Gap junction (connexins)	gja1a/gja1b	Gap junction 1a/1b (connexin 43)	GSONMG00017358001/GSONMG00072175001	CCAACTCCGTTCGCAACTAC	CGTCAGGAAAGTCAAAGGCC
	gja4	Gap junction a4 (connexin 37)	GSONMG00078318001	CATGCACCACCACAACAAGA	CCACTTCTGTCACCAAACGG
	gjb2	Gap junction b2 (connexin 26)	XP_021435089.1	GAACAAACACTCCACCAGCC	GGTGTTGCAGGTGAAGTCAG
	cxcl14	CXC chemokine L14	GSONMG00058083001	CAAAGGGAACGAGTGAGAGAA	GCCTGATGGCCAACTTAAAC	Bobe et al, 2006, Reproductive Biology and Endocrinology
Sexual mauration	fshr	Follicle stimulating hormone receptor	GSONMG00061408001	TCAGTCACCTGACGATCTGCAA	TCCTGCAGGTCCAGCAGAAACG	Sambroni E et al 2012, J Mol Endocrinol.
	lhcgr	Luteinizing hormone/choriogonadotropin receptor	GSONMG00062108001	CTTCTCAACCTCAATGAAATCTTC	GGATATACTCAGATAACGCAGCTT	Sambroni E et al 2012, J Mol Endocrinol.
	star	Steroidogenic acute regulatory protein	GSONMG00066399001	GAGTTGTTAGGGCAGAGAAC	CAACCCTTTAAATCTATGCTTA	Sambroni E et al 2012, J Mol Endocrinol.
	erα1	Estrogen receptor alpha 1	AJ242741	CCCTGCTGGTGACAGAGAGAA	ATCCTCCACCACCATTGAGACT	Jia et al 2016,Comparative Biochemistry and Physiology
	erα2	Estrogen receptor alpha 2	DQ177438	GTGGCACTGCTGGTGACAAC	ACCACCGAAGCTGCTGTTCT	Jia et al 2016,Comparative Biochemistry and Physiology
	vtg	Vitellogenin	X92804	CAAGATCGATCGGAAGGGTA	TCTGTCCCTTCATCCAGTCC	Jia et al 2016,Comparative Biochemistry and Physiology
	cyp19a1a	Ovarian aromatase	GSONMG00023909001	CTCTCCTCTCATACCTCAGGTT	AGAGGAACTGCTGAGTATGAAT	Bobe et al, 2006, Reproductive Biology and Endocrinology
	aqp4	aquaporin 4	GSONMG00056018001	TGTCATTACCAGCCAACTGC	TGAGACAGCCCTCCAGAAGT	Bobe et al, 2006, Reproductive Biology and Endocrinology
	apoc1	Apolipoprotein C1	GSONMG00007930001	GGCTGAGAAGACCATTGAGG	GCTGTCCCCAATCTTTTCAA	Bonnet et al 2007, BMC Genomics
	nanos2	Nanos C2HC-type zinc finger 2	GSONMG00025987001			Bellaiche et al, 2014, Biology of reproduction
	dazl	Deleted in azoospermia like	GSONMG00047962001	CGCATCGCTTTTGACAATCG	TGACATCCGTTGCTCTGTTTCTG	Bellaiche et al, 2014, Biology of reproduction
	piwil2	Piwi like RNA-mediated gene silencing 2	GSONMG00051680001	TCTCCCTCCATCCCTACACA	TATGGGCAATGGGGTTCCTT	Bellaiche et al, 2014, Biology of reproduction
	plzfb	Zinc finger and BTB domain containing 16b	GSONMG00013940001	GGTACTGTGAACTGCATTGCTAT	TCAGCAGTTTGTTCACTTACCGG	Bellaiche et al, 2014, Biology of reproduction
